# Supplementary material for: Single-cell transcriptomic profiling of the zebrafish inner ear reveals molecularly distinct hair cell and supporting cell subtypes
Source: eLife. 2023 Jan 4;12:e82978. doi: 10.7554/eLife.82978 (PMC9851615; doi:10.7554/eLife.82978)
Supplement: Figure 9—source data 1. [file elife-82978-fig9-data1.zip › Source_data_Fig9A_MappingTable.txt]

	mm_Striola Type I Hair Cell	mm_Supporting Cell	mm_Type ES I Hair Cell	mm_Type ES II Hair Cell	dr_SC	dr_cabp1b+ HC	dr_cabp2b+ HC
mm_Striola Type I Hair Cell	0.0	0.0	0.0	0.0	0.0	0.09889034137954582	0.6266368858898473
mm_Supporting Cell	0.0	0.0	0.0	0.0	0.9624273865603854	0.0852283926707921	0.027465024983827663
mm_ES Type I Hair Cell	0.0	0.0	0.0	0.0	0.001091605255965537	0.421157443600117	0.19953589901775284
mm_ES Type II Hair Cell	0.0	0.0	0.0	0.0	0.0	0.6868189030971881	0.0785178077245331
dr_SC	0.0	0.9624273865603854	0.001091605255965537	0.0	0.0	0.0	0.0
dr_cabp1b+ HC	0.09889034137954582	0.0852283926707921	0.421157443600117	0.6868189030971881	0.0	0.0	0.0
dr_cabp2b+ HC	0.6266368858898473	0.027465024983827663	0.19953589901775284	0.0785178077245331	0.0	0.0	0.0
