# Supplementary material for: Single-cell transcriptomic profiling of the zebrafish inner ear reveals molecularly distinct hair cell and supporting cell subtypes
Source: eLife. 2023 Jan 4;12:e82978. doi: 10.7554/eLife.82978 (PMC9851615; doi:10.7554/eLife.82978)
Supplement: Figure 9—source data 2. [file elife-82978-fig9-data2.zip]

Archive with 1 entries (1 files):
- Source_data_Fig9B_MappingTable.txt
