# Supplementary material for: Single-cell transcriptomic profiling of the zebrafish inner ear reveals molecularly distinct hair cell and supporting cell subtypes
Source: eLife. 2023 Jan 4;12:e82978. doi: 10.7554/eLife.82978 (PMC9851615; doi:10.7554/eLife.82978)
Supplement: Figure 9—source data 2. [file elife-82978-fig9-data2.zip › Source_data_Fig9B_MappingTable.txt]

	mm_Crista Supporting Cells	mm_Crista Type I Hair Cells	mm_Crista Type II Hair Cells	dr_Crista SCs	dr_cabp1b+ Crista HCs	dr_cabp2b+ Crista HCs
mm_Crista Supporting Cells	0.0	0.0	0.0	0.49152124932983937	0.012704476438395989	0.04026867551679288
mm_Crista Type I Hair Cells	0.0	0.0	0.0	0.0	0.10124900530353467	0.41333266496004184
mm_Crista Type II Hair Cells	0.0	0.0	0.0	0.0	0.29592341712986464	0.1946980458791283
dr_Crista SCs	0.49152124932983937	0.0	0.0	0.0	0.0	0.0
dr_cabp1b+ Crista HCs	0.012704476438395989	0.10124900530353467	0.29592341712986464	0.0	0.0	0.0
dr_cabp2b+ Crista HCs	0.04026867551679288	0.41333266496004184	0.1946980458791283	0.0	0.0	0.0
