# Supplementary material for: Single-cell transcriptomic profiling of the zebrafish inner ear reveals molecularly distinct hair cell and supporting cell subtypes
Source: eLife. 2023 Jan 4;12:e82978. doi: 10.7554/eLife.82978 (PMC9851615; doi:10.7554/eLife.82978)
Supplement: Figure 9—figure supplement 1—source data 1. [file elife-82978-fig9-figsupp1-data1.txt]

mm-12mpf_ear-5dpf_lateral_line
	mm_Striolar Hair Cell (Type I)	mm_Type I Hair Cell	mm_Type II Hair Cell	dr_Lateral Line Hair Cells	dr_cabp1b+ HC	dr_cabp2b+ HC
mm_Striolar Hair Cell (Type I)	0.0	0.0	0.0	0.19765687520362457	0.02530887681644605	0.46407550832031197
mm_Type I Hair Cell	0.0	0.0	0.0	0.5519817422954094	0.20855392865802935	0.29786764816337613
mm_Type II Hair Cell	0.0	0.0	0.0	0.13484146561778748	0.6042173319599734	0.07231999097135722
dr_Lateral Line Hair Cells	0.19765687520362457	0.5519817422954094	0.13484146561778748	0.0	0.0	0.0
dr_cabp1b+ HC	0.02530887681644605	0.20855392865802935	0.6042173319599734	0.0	0.0	0.0
dr_cabp2b+ HC	0.46407550832031197	0.29786764816337613	0.07231999097135722	0.0	0.0	0.0

mm-3~5dpf_ear-5dpf_lateral_line
	mm_Striolar Hair Cell (Type I)	mm_Type I Hair Cell	mm_Type II Hair Cell	dr_Lateral Line Hair Cells	dr_cabp1b+ HC	dr_cabp2b+ HC
mm_Striolar Hair Cell (Type I)	0.0	0.0	0.0	0.19911162208413508	0.03958449059278051	0.2547481323431263
mm_Type I Hair Cell	0.0	0.0	0.0	0.358537099104487	0.4255974571253952	0.17049595096273235
mm_Type II Hair Cell	0.0	0.0	0.0	0.21460171661846675	0.15200953721933788	0.4626631716963737
dr_Lateral Line Hair Cells	0.19911162208413508	0.358537099104487	0.21460171661846675	0.0	0.0	0.0
dr_cabp1b+ HC	0.03958449059278051	0.4255974571253952	0.15200953721933788	0.0	0.0	0.0
dr_cabp2b+ HC	0.2547481323431263	0.17049595096273235	0.4626631716963737	0.0	0.0	0.0
