# Supplementary material for: Single-cell transcriptomic profiling of the zebrafish inner ear reveals molecularly distinct hair cell and supporting cell subtypes
Source: eLife. 2023 Jan 4;12:e82978. doi: 10.7554/eLife.82978 (PMC9851615; doi:10.7554/eLife.82978)
Supplement: Supplementary file 9. [file elife-82978-supp9.txt]

	dr_SC;mm_Supporting Cells	dr_cabp1b+ HC;mm_Extrastriola Type I Hair Cells	dr_cabp1b+ HC;mm_Extrastriola Type II Hair Cells	dr_cabp2b+ HC;mm_Extrastriola Type II Hair Cells	dr_cabp2b+ HC;mm_Striola Type I Hair Cells	dr_cabp2b+ HC;mm_Striola Type II Hair Cells
0	dr_gas2a;mm_Gas2	dr_TMC1;mm_Tmc1	dr_jag2b;mm_Dlk2	dr_otofb;mm_Otof	dr_pvalb9;mm_Ocm	dr_pvalb9;mm_Ocm
1	dr_otogl;mm_Otog	dr_atp2a3;mm_Atp2a2	dr_si:ch211-216b21.2;mm_Hs3st6	dr_OSBP2;mm_Osbpl6	dr_pvalb9;mm_Pvalb	dr_si:dkey-172j4.3;mm_Dgkg
2	dr_tecta;mm_Otog	dr_plxna4;mm_Plxna4	dr_cdkl1;mm_Cdk15	dr_hs6st1a;mm_Hs6st1	dr_adgrl1a;mm_Olfm4	dr_trim3b;mm_Trim45
3	dr_cd9b;mm_Cd9	dr_atp8b5a;mm_Atp8a1	dr_tox2;mm_Tox	dr_cacna2d2a;mm_Cacna2d1	dr_cib2;mm_Cib2	dr_kcnh7;mm_Kcnh7
4	dr_otogl;mm_Otogl	dr_cyp4v7;mm_Cyp2g1	dr_rab2a;mm_Rab13	dr_hcn5;mm_Kcnh7	dr_osbpl3b;mm_Osbpl1a	dr_tanc1a;mm_Tanc1
5	dr_cldnb;mm_Cldn3	dr_skor2;mm_Skor1	dr_rbm24a;mm_Rbm24	dr_cabp2b;mm_Cabp2	dr_myo1ha;mm_Myo6	dr_pvalb9;mm_Pvalb
6	dr_nr4a3;mm_Nr4a1	dr_myo15b;mm_Myo15	dr_atoh1a;mm_Atoh1	dr_pde3b;mm_Pde4b	dr_cabp2b;mm_Cabp2	dr_cib2;mm_Cib2
7	dr_glula;mm_Glul	dr_ptprz1a;mm_Car12	dr_si:ch211-216b21.2;mm_Hs3st3a1	dr_dock9b;mm_Dock10	dr_glsb;mm_Gls	dr_cabp2b;mm_Cabp2
8	dr_cx30.3;mm_Gjb2	dr_aplp1;mm_Aplp1	dr_slc17a8;mm_Slc17a8	dr_cib2;mm_Cib2	dr_mlf1;mm_Mlf1	dr_ATP8A1;mm_Atp8a2
9	dr_nr4a2b;mm_Nr4a1	dr_adgrb1a;mm_Adgrd1	dr_cdkl1;mm_Cdkl2	dr_s100t;mm_S100a1	dr_loxhd1a;mm_Loxhd1	dr_atp8a1;mm_Atp8a2
10	dr_cd9b;mm_Tspan8	dr_myo3b;mm_Map4k4	dr_kcnab2a;mm_Kcnab2	dr_hcn5;mm_Hcn1	dr_smap1;mm_Smap2	dr_hcn5;mm_Kcnh7
11	dr_slc1a3a;mm_Slc1a3	dr_si:dkey-26i13.8;mm_Kif27	dr_hpca;mm_Hpcal1	dr_tuba1a;mm_Tuba1a	dr_cabp2b;mm_Calm1	dr_myo1ha;mm_Myo7a
12	dr_cx30.3;mm_Gjb6	dr_ptprga;mm_Car12	dr_jag2b;mm_Jag2	dr_si:dkey-172j4.3;mm_Dgkg	dr_cabp2b;mm_Calm2	dr_otofb;mm_Otof
13	dr_sparc;mm_Sparcl1	dr_si:dkey-26i13.8;mm_Kif3a	dr_pde5ab;mm_Pde10a	dr_cacna1da;mm_Cacna1d	dr_atp8a1;mm_Atp8a2	dr_znf385b;mm_Zfp385a
14	dr_tecta;mm_Tecta	dr_atp1a1b;mm_Atp1a1	dr_ccdc88c;mm_Ccdc88a	dr_hipk3a;mm_Cdkl2	dr_osbpl3b;mm_Osbpl6	dr_osbpl3b;mm_Osbpl6
15	dr_cnn3a;mm_Cnn3	dr_appa;mm_Aplp1	dr_tanc2a;mm_Tanc1	dr_lrrc73;mm_Lrrc73	dr_ATP8A1;mm_Atp8a2	dr_pcdh17;mm_Pcdh7
16	dr_kremen1;mm_Kremen1	dr_ptprnb;mm_Ptprz1	dr_cdkl1;mm_Dclk3	dr_ndst3;mm_Hs3st6	dr_pcdh17;mm_Pcdh7	dr_OSBP2;mm_Osbpl6
17	dr_zgc:112437;mm_Cldn3	dr_atp8a2;mm_Atp8a1	dr_kcnh3;mm_Kcnh8	dr_MARK4;mm_Dclk3	dr_myo1ha;mm_Myo15	dr_DGKI;mm_Dgkg
18	dr_ptprz1b;mm_Ptpn13	dr_cib3;mm_Cib3	dr_rab2a;mm_Rab11a	dr_arhgef28a;mm_Arhgef12	dr_loxhd1b;mm_Loxhd1	dr_slc8a2a;mm_Slc8a2
19	dr_sparc;mm_Sparc	dr_skilb;mm_Skor1	dr_cacna1da;mm_Cacna1d	dr_camk2g1;mm_Dclk3	dr_osbpl3b;mm_Osbpl3	dr_dgkza;mm_Dgkg
20	dr_chl1b;mm_Cntn1	dr_gltpa;mm_Gltp	dr_si:dkey-280e21.3;mm_Shtn1	dr_tanc1a;mm_Tanc1	dr_znf385b;mm_Zfp385a	dr_cdh23;mm_Pcdh7
21	dr_epcam;mm_Epcam	dr_syt11a;mm_Syt2	dr_epha4l;mm_Epha4	dr_camk2g2;mm_Dclk3	dr_si:ch73-21k16.1;mm_Lpin2	dr_myo1ha;mm_Myo6
22	dr_igfbp3;mm_Igfbp5	dr_ptprnb;mm_Ptpn3	dr_b3gnt5a;mm_Gm34653	dr_hydin;mm_Hydin	dr_zdhhc16b;mm_Zdhhc16	dr_pip5k1cb;mm_Pip4k2a
23	dr_otog;mm_Otog	dr_znf385a;mm_Zfp385a	dr_rab2a;mm_Rala	dr_ATP8A1;mm_Atp8a2	dr_kcng4a;mm_Kcna10	dr_osbpl3b;mm_Osbpl1a
24	dr_id1;mm_Id2	dr_gstp1;mm_Gstm7	dr_rab2a;mm_Rab3a	dr_strbp;mm_Strbp	dr_myo16;mm_Myo6	dr_arfgef1;mm_Arfgef1
25	dr_cd63;mm_Cd9	dr_ptprz1a;mm_Ptprq	dr_calm3a;mm_Cabp2	dr_atp8a1;mm_Atp8a2	dr_cdh23;mm_Pcdh7	dr_mlf1;mm_Mlf1
26	dr_junba;mm_Junb	dr_map4k3a;mm_Map4k4	dr_myo1ca;mm_Myo7a	dr_cdh23;mm_Pcdh7	dr_kcnd1;mm_Kcna10	dr_rarga;mm_Rora
27	dr_her6;mm_Hes1	dr_ptprub;mm_Ptprz1	dr_myo1ca;mm_Myo15b	dr_hipk3b;mm_Cdkl2	dr_arfgef1;mm_Arfgef1	dr_tjap1;mm_Tjap1
28	dr_ptprz1b;mm_Ptprf	dr_myo3b;mm_Myo15	dr_gcnt4a;mm_Gcnt1	dr_twf2b;mm_Twf2	dr_hsp70.3;mm_Hspa1a	dr_OSBP2;mm_Osbpl1a
29	dr_col4a6;mm_Col11a1	dr_plxna4;mm_Plxna2	dr_rab2a;mm_Rab14	dr_OSBP2;mm_Osbpl1a	dr_fign;mm_Fign	dr_plppr5b;mm_Plppr5
30	dr_slc1a5;mm_Slc1a3	dr_erich3;mm_Erich3	dr_prkg1a;mm_Mast4	dr_triobpa;mm_Triobp	dr_bdnf;mm_Bdnf	dr_hipk3a;mm_Cdkl2
31	dr_col4a6;mm_Col9a2	dr_myo3b;mm_Myo3b	dr_chd7;mm_Ercc6	dr_tuba1a;mm_Tubb4b	dr_cdk6;mm_Cdkl4	dr_cacna2d2a;mm_Cacna2d1
32	dr_tectb;mm_Tectb	dr_cabp1b;mm_Calm2	dr_myo10l3;mm_Myo7a	dr_OSBP2;mm_Osbpl3	dr_rarga;mm_Rora	dr_myo16;mm_Myo7a
33	dr_cd81a;mm_Cd9	dr_ush2a;mm_Ptprq	dr_myo10l3;mm_Myo15b	dr_dnah9l;mm_Dnah5	dr_OSBP2;mm_Osbpl1a	dr_dock9b;mm_Dock10
34	dr_cldn7b;mm_Cldn3	dr_ptprga;mm_Ptprq	dr_rab2a;mm_Rab2a	dr_myo6b;mm_Myo15b	dr_prkcbb;mm_Sgk1	dr_lrrc73;mm_Lrrc73
35	dr_cldnb;mm_Cldn7	dr_si:ch211-207i1.2;mm_Syne1	dr_myo15b;mm_Myo15b	dr_sik2b;mm_Dclk3	dr_akt3a;mm_Sgk1	dr_strbp;mm_Strbp
36	dr_otog;mm_Otogl	dr_xirp2b;mm_Xirp2	dr_prkg1a;mm_Dclk3	dr_sptbn1;mm_Sptan1	dr_atp2b2;mm_Atp2b2	dr_gfi1aa;mm_Gfi1
37	dr_tns1b;mm_Tns3	dr_ptprz1a;mm_Ptprz1	dr_sema6e;mm_Sema3e	dr_osbpl3b;mm_Osbpl6	dr_hsp70.3;mm_Hspa1b	dr_pde3b;mm_Pde4b
38	dr_id1;mm_Id1	dr_prkcea;mm_Mast2	dr_calm3a;mm_Calml4	dr_akt3a;mm_Dclk3	dr_lpin1;mm_Lpin2	dr_usp2a;mm_Usp46
39	dr_jag1b;mm_Jag1	dr_myo3b;mm_Myh13	dr_rab2a;mm_Rab1a	dr_tjap1;mm_Tjap1	dr_otofb;mm_Otof	dr_rbfox3a;mm_Rbfox2
40	dr_junba;mm_Jun	dr_triob;mm_Kalrn	dr_prkd2;mm_Dclk3	dr_pvalb9;mm_Pvalb	dr_twf2a;mm_Twf2	dr_epha4b;mm_Pdgfra
41	dr_tagln2;mm_Cnn3	dr_calm1b;mm_Calm2	dr_mast2;mm_Mast4	dr_twf2a;mm_Twf2	dr_myo16;mm_Myo15	dr_hipk3b;mm_Cdkl2
42	dr_cnn2;mm_Cnn3	dr_tmc5;mm_Tmc1	dr_myo1ca;mm_Myo6	dr_sptan1;mm_Sptan1	dr_cdk6;mm_Cdk14	dr_myo16;mm_Myo6
43	dr_chl1b;mm_Robo1	dr_mast2;mm_Mast2	dr_rab2a;mm_Rab18	dr_camk2g1;mm_Mark3	dr_hsd17b7;mm_Hsd17b7	dr_nptna;mm_Nptn
44	dr_chl1b;mm_Nrcam	dr_tmc2b;mm_Tmc1	dr_si:dkey-92j12.5;mm_Lnx2	dr_myo16;mm_Myo7a	dr_hspa8;mm_Hspa1b	dr_cacna1da;mm_Cacna1d
45	dr_cd63;mm_Tspan8	dr_esrra;mm_Rarb	dr_hpca;mm_Ncald	dr_myo16;mm_Myo15b	dr_calm1a;mm_Myl6	dr_dnajb2;mm_Dnajb6
46	dr_nedd9;mm_Nedd9	dr_ptprga;mm_Ptprz1	dr_cabp1b;mm_Cabp2	dr_calm1a;mm_Cabp2	dr_hspa9;mm_Hspa1a	dr_hsp90aa1.2;mm_Hsp90aa1
47	dr_cd9b;mm_Cd81	dr_glra3;mm_Gabrb3	dr_pax2b;mm_Pax2	dr_dnah9l;mm_Dnah6	dr_atp8a1;mm_Atp11a	dr_macf1a;mm_Dst
48	dr_lfng;mm_Lfng	dr_ngfa;mm_Bdnf	dr_cdkl1;mm_Cdkl4	dr_dnah5;mm_Dnah5	dr_ATP8A1;mm_Atp11a	dr_myo6b;mm_Myo6
49	dr_col5a1;mm_Col11a1	dr_esrra;mm_Rxra	dr_cdkl1;mm_Cdk14	dr_mlf1;mm_Mlf1	dr_ubtd2;mm_Ubtd1	dr_calm1a;mm_Cabp2
50	dr_chl1b;mm_Ptprf	dr_jag2b;mm_Dner	dr_myo6b;mm_Myo15b	dr_myo6b;mm_Myo6	dr_hspa9;mm_Hspa1b	dr_calm1a;mm_Myl6
51	dr_nlgn1;mm_Ces1d	dr_kcnab2a;mm_Kcnab1	dr_myo10l3;mm_Myo6	dr_grid2ipb;mm_Daam1	dr_calm1a;mm_Calml4	dr_cdk6;mm_Cdk14
52	dr_cd81a;mm_Tspan8	dr_slc4a8;mm_Slc4a4	dr_pax2a;mm_Pax2	dr_pcdh7b;mm_Celsr1	dr_ttc7a;mm_Ttc7	dr_cdk6;mm_Gsk3b
53	dr_ptprfb;mm_Cntn1	dr_myo15b;mm_Myo15b	dr_cdkl1;mm_Gsk3b	dr_DGKI;mm_Dgkg	dr_ptprq;mm_Ptpn3	dr_calm1a;mm_Calml4
54	dr_grb10b;mm_Grb14	dr_ptprz1a;mm_Ptpn3	dr_pkp3b;mm_Ctnnd2	dr_dnah9l;mm_Dync1h1	dr_myo6b;mm_Myo6
55	dr_cldnb;mm_Cldn9	dr_atp8b5a;mm_Atp11a	dr_mast2;mm_Dclk3	dr_kifc3;mm_Kif1b	dr_calm1a;mm_Cabp2
56	dr_col11a1a;mm_Col11a1	dr_zgc:153867;mm_Calm2	dr_adgrg6;mm_Adgrg6	dr_epha4b;mm_Epha4	dr_OSBP2;mm_Osbpl6
57	dr_hey1;mm_Hey2	dr_thrab;mm_Rarb	dr_hcn1;mm_Hcn1	dr_myo1ha;mm_Myo7a	dr_mlf1;mm_Mlf2
58	dr_ptprz1b;mm_Ptpra	dr_prkg1a;mm_Mast2	dr_calm3a;mm_Cetn2	dr_six1b;mm_Six1	dr_calm1a;mm_Calm1
59	dr_msi1;mm_Msi1	dr_sh2d4bb;mm_Sh2d4b	dr_syt14b;mm_Syt14	dr_macf1a;mm_Dst	dr_OSBP2;mm_Osbpl3
60	dr_chl1b;mm_Chl1	dr_furina;mm_Pcsk5	dr_cdkl1;mm_Mapk1	dr_prkcbb;mm_Dclk3	dr_atp2b1a;mm_Atp2b2
61	dr_col5a1;mm_Col11a2	dr_si:dkey-26i13.8;mm_Kif28	dr_zgc:171927;mm_Rab13	dr_usp2a;mm_Usp46	dr_calm1a;mm_Calm2
62	dr_col4a6;mm_Col9a1	dr_myo3b;mm_Slk	dr_fut8a;mm_Fut8	dr_nrxn3b;mm_Nrxn3	dr_cacna1da;mm_Cacna1d
63	dr_syne2b;mm_Actn4	dr_cabp1b;mm_Calm1	dr_frya;mm_Fryl	dr_nrxn3b;mm_Nrxn2	dr_atp1b2b;mm_Atp1b1
64	dr_col4a6;mm_Col27a1	dr_ptprga;mm_Ptpn3	dr_hsp90ab1;mm_Hsp90aa1	dr_calm1a;mm_Calml4	dr_twf2b;mm_Twf2
65	dr_myo5b;mm_Myo10	dr_eps8b;mm_Eps8	dr_ano2b;mm_Ano4	dr_myo16;mm_Myo6	dr_scg3;mm_Scg3
66	dr_egfra;mm_Ephb1	dr_map4k3a;mm_Myo3b	dr_calm3a;mm_Myl12b	dr_ptbp1b;mm_Ptbp1	dr_hsp70.3;mm_Hsph1
67	dr_zgc:112437;mm_Cldn7	dr_strc;mm_Strc	dr_nrxn3a;mm_Nrxn3	dr_gfi1aa;mm_Gfi1	dr_calm1a;mm_Cetn2
68	dr_cd63;mm_Cd63	dr_emb;mm_Emb	dr_myo3b;mm_Myo7a	dr_dnah5;mm_Dync1h1	dr_hspa8;mm_Hsph1
69	dr_prex2;mm_Deptor	dr_clic5a;mm_Clic5	dr_camk1da;mm_Dclk3	dr_rarga;mm_Rora	dr_cox7a2a;mm_Cox7a2
70	dr_egfra;mm_Egfr	dr_ARHGEF25;mm_Kalrn	dr_nrxn3a;mm_Nrxn2	dr_sik2b;mm_Mark3	dr_macf1a;mm_Dst
71	dr_col11a1a;mm_Col11a2	dr_dnajc5b;mm_Dnajc5b	dr_myo3b;mm_Myo15b	dr_akap13;mm_Arhgef12
72	dr_col2a1b;mm_Col11a1	dr_osbpl2b;mm_Osbp2	dr_osbpl1a;mm_Osbpl6	dr_mtus1a;mm_Mtus1
73	dr_col2a1b;mm_Col9a2	dr_myo15aa;mm_Myo15	dr_sema6dl;mm_Sema3e	dr_myo1ha;mm_Myo6
74	dr_otog;mm_Tecta	dr_AP3B2;mm_Ap3b2	dr_sema7a;mm_Sema3e	dr_calm1a;mm_Cetn2
75	dr_cadm4;mm_Cadm4	dr_nrxn3a;mm_Nrxn3	dr_anxa6;mm_Anxa4	dr_ptbp3;mm_Ptbp1
76	dr_tpm3;mm_Tpm3	dr_calm1b;mm_Calm1	dr_camkk1a;mm_Mast4	dr_kifc3;mm_Kif5b
77	dr_slc44a5b;mm_Slc44a2	dr_myo15aa;mm_Myo3b	dr_dnah2;mm_Dnah5	dr_pcdh17;mm_Pcdh7
78	dr_col8a2;mm_Otol1	dr_prkcea;mm_Sgk1	dr_myo6b;mm_Myo6	dr_cib2;mm_Cib3
79	dr_notch3;mm_Notch1	dr_triob;mm_Sestd1	dr_calm1b;mm_Cabp2	dr_calm1a;mm_Myl12b
80	dr_ank2b;mm_Ankrd6	dr_osbpl2b;mm_Osbpl3	dr_si:dkey-26i13.8;mm_Kif1b	dr_dnajb2;mm_Dnajb6
81	dr_egr1;mm_Egr1	dr_kif19;mm_Kif27	dr_pde9a;mm_Pde10a	dr_cox7a2a;mm_Cox7a2
82	dr_egfra;mm_Fgfr1	dr_si:dkey-26i13.8;mm_Kif1a	dr_si:dkey-103g5.4;mm_Gm32742	dr_synrg;mm_Synrg
83	dr_igfbp3;mm_Igfbp3	dr_si:dkey-92j12.5;mm_Mpdz	dr_camk1da;mm_Ulk2	dr_plppr5b;mm_Plppr4
84	dr_igfbp1a;mm_Igfbp5	dr_ano2b;mm_Ano3	dr_ano2b;mm_Ano3	dr_usp2a;mm_Usp20
85	dr_junbb;mm_Junb	dr_mast2;mm_Sgk1	dr_ptprnb;mm_Ptpn22	dr_calm1a;mm_Myl6
86	dr_pcxa;mm_Acaca	dr_myo10l3;mm_Myo15	dr_chd7;mm_Chd2	dr_osbpl3b;mm_Osbpl1a
87	dr_ptprfb;mm_Ptpn13	dr_camkk1a;mm_Camk2b	dr_tmprss3a;mm_Tmprss3	dr_CABZ01080568.1;mm_Dnaja4
88	dr_btg2;mm_Btg2	dr_nrxn3a;mm_Nrxn2	dr_calm3a;mm_Myl6	dr_dnah3;mm_Dnah5
89	dr_actb1;mm_Actb	dr_myo1ca;mm_Myo15	dr_prkd2;mm_Cdk14	dr_ube2e3;mm_Ube2e1
90	dr_her9;mm_Hes1	dr_myo10l3;mm_Myo3b	dr_cib3;mm_Cib3	dr_CABZ01080568.1;mm_Dnaja1
91	dr_sox10;mm_Sox9	dr_met;mm_Plxna4	dr_asap2a;mm_Asap1	dr_osbpl3b;mm_Osbpl3
92	dr_ptprfa;mm_Cntn1	dr_myo1ca;mm_Myo3b	dr_dnah5;mm_Dnah5	dr_plppr5b;mm_Plppr5
93	dr_slc6a8;mm_Slc6a6	dr_si:dkey-26i13.8;mm_Kif9	dr_ptprz1a;mm_Ptpn22	dr_nptna;mm_Nptn
94	dr_ror1;mm_Ephb1	dr_zgc:153867;mm_Calm1	dr_prkg1a;mm_Cdc42bpa
95	dr_si:ch211-137a8.2;mm_Syne2	dr_casz1;mm_Casz1	dr_chd7;mm_Chd4
96	dr_ptprfb;mm_Robo1	dr_ano2b;mm_Ano4	dr_tmie;mm_Tmie
97	dr_ptprfb;mm_Nrcam	dr_myo10l3;mm_Myh13	dr_spock1;mm_Spock3
98	dr_ror1;mm_Egfr	dr_prkg1a;mm_Sgk1	dr_ctnnd2a;mm_Ctnnd2
99	dr_col4a5;mm_Col11a1	dr_myo1ca;mm_Myh13	dr_satb1b;mm_Satb1
100	dr_thbs1b;mm_Thbs1	dr_myo3b;mm_Myo7a	dr_gfi1aa;mm_Gfi1
101	dr_ddr1;mm_Ephb1	dr_kcnma1a;mm_Kcnma1	dr_dhrs3b;mm_Rdh10
102	dr_lpp;mm_Fblim1	dr_acsl4b;mm_Acsl1	dr_pde4d;mm_Pde10a
103	dr_vdrb;mm_Nr4a1	dr_atp8a2;mm_Atp11a	dr_osbpl2b;mm_Osbpl1a
104	dr_hey1;mm_Heyl	dr_mtss1;mm_Mtss1	dr_calm1b;mm_Calml4
105	dr_col9a3;mm_Col11a2	dr_map4k3a;mm_Slk	dr_si:ch211-243g18.2;mm_Nefl
106	dr_zgc:112437;mm_Cldn9	dr_si:rp71-84d9.1;mm_Kif27	dr_asap1b;mm_Asap1
107	dr_pvrl2l;mm_Nectin3	dr_eps8b;mm_Eps8l2	dr_ctbp2a;mm_Ctbp2
108	dr_hey1;mm_Hey1	dr_KLHL29;mm_Klhl24	dr_dnah2;mm_Dnah6
109	dr_col4a5;mm_Col9a2	dr_cdh4;mm_Cdh18	dr_casz1;mm_Casz1
110	dr_ddr1;mm_Egfr	dr_si:rp71-84d9.1;mm_Kif3a	dr_si:ch211-243g18.2;mm_Nefm
111	dr_fosl1a;mm_Fos	dr_prkd2;mm_Cdk14	dr_sema3ga;mm_Sema3e
112	dr_cldn7b;mm_Cldn7	dr_igf1ra;mm_Epha1	dr_nrxn3b;mm_Nrxn3
113	dr_col5a1;mm_Col9a1	dr_myo3b;mm_Myo15b	dr_nrxn3b;mm_Nrxn2
114	dr_pleca;mm_Actn4	dr_hcn1;mm_Hcn1	dr_dnah2;mm_Dync1h1
115	dr_col9a2;mm_Col9a2	dr_prkcab;mm_Sgk1	dr_osbpl2b;mm_Osbpl3
116	dr_myo9aa;mm_Myo10	dr_SRCIN1;mm_Srcin1	dr_man1a1;mm_Man1a2
117	dr_cryabb;mm_Cryab	dr_dennd5b;mm_Dennd5b	dr_stard15;mm_Stard10
118	dr_col8a2;mm_Col9a2	dr_camkk1a;mm_Brsk1	dr_zgc:171927;mm_Rab11a
119	dr_col5a1;mm_Col27a1	dr_ppfibp2b;mm_Ppfibp2	dr_myo15aa;mm_Myo7a
120	dr_actb1;mm_Actg1	dr_epha7;mm_Epha1	dr_myo15aa;mm_Myo15b
121	dr_ptprz1b;mm_Ptprk	dr_pcsk5a;mm_Pcsk5	dr_diaph2;mm_Daam1
122	dr_epha2b;mm_Ephb1	dr_laptm4b;mm_Laptm4b	dr_cpe;mm_Cpe
123	dr_ctnnal1;mm_Ctnna1	dr_cdkl1;mm_Cdkl4	dr_ptprz1a;mm_Ptpru
124	dr_tenm4;mm_Tenm4	dr_cabp1b;mm_Cabp2	dr_cox6a1;mm_Cox6a1
125	dr_si:ch73-22o12.1;mm_Nectin3	dr_scg5;mm_Scg5	dr_hsp70.1;mm_Hspa4l
126	dr_epha2b;mm_Egfr	dr_camk1da;mm_Sgk1	dr_calm1b;mm_Cetn2
127	dr_ptprfb;mm_Ptprf	dr_prkg1a;mm_Prkar2a	dr_dnah5;mm_Dync1h1
128	dr_gna12a;mm_Gnas	dr_camk1da;mm_Kalrn	dr_zgc:171927;mm_Rala
129	dr_mfng;mm_Lfng	dr_dhrs3b;mm_Dhrs3	dr_zgc:171927;mm_Rab3a
130	dr_nr4a1;mm_Nr4a1	dr_sema6e;mm_Sema3a	dr_zgc:153867;mm_Myl6
131	dr_sipa1l1;mm_Sipa1l1	dr_abca2;mm_Abca2	dr_zgc:171927;mm_Rab14
132	dr_ror1;mm_Fgfr1	dr_camk1da;mm_Camk2b	dr_dnajc5b;mm_Dnajc5b
133	dr_col11a1a;mm_Col27a1	dr_calm1b;mm_Cabp2	dr_camk1da;mm_Mark3
134	dr_ttyh2;mm_Ttyh1	dr_ngfb;mm_Bdnf	dr_glceb;mm_Glce
135	dr_msi1;mm_Msi2	dr_ptprn2;mm_Ptprz1	dr_tnrc6c1;mm_Tnrc6c
136	dr_ptprz1b;mm_Ptpre	dr_clic5b;mm_Clic5	dr_calm1b;mm_Myl12b
137	dr_slc6a8;mm_Slc6a14	dr_hpca;mm_Ncald	dr_si:rp71-84d9.1;mm_Kif1b
138	dr_junbb;mm_Jun	dr_tusc3;mm_Tusc3	dr_sox1a;mm_Sox4
139	dr_lgr4;mm_Tril	dr_sox13;mm_Sox12	dr_myo3b;mm_Slk
140	dr_ddr1;mm_Fgfr1	dr_CABZ01077956.1;mm_Ofcc1	dr_spock3;mm_Spock3
141	dr_col9a2;mm_Col11a2	dr_ptprz1a;mm_Car7	dr_ddx5;mm_Ddx24
142	dr_syne2b;mm_Clmn	dr_si:dkey-26i13.8;mm_Kif2a	dr_stat3;mm_Stat3
143	dr_col8a2;mm_Col11a2	dr_calm1b;mm_Cetn2	dr_AP3B2;mm_Ap3b2
144	dr_rap1gap2a;mm_Sipa1l1	dr_triob;mm_Mcf2l	dr_zgc:171927;mm_Rab2a
145	dr_tns3.2;mm_Tns3	dr_ctnnd2a;mm_Ctnnd2	dr_fut8b;mm_Fut8
146	dr_igsf11;mm_Cxadr	dr_cadm1a;mm_Cadm1	dr_adipor1a;mm_Adipor1
147	dr_syne2b;mm_Syne2	dr_mtmr8;mm_Mtmr7	dr_ptprn2;mm_Ptprt
148	dr_dusp14;mm_Dusp1	dr_atp8b1;mm_Atp8a1	dr_zgc:171927;mm_Rab1a
149	dr_ppap2d;mm_Plpp2	dr_ndrg3b;mm_Ndrg3	dr_zgc:92606;mm_Gabarapl2
150	dr_epha2b;mm_Fgfr1	dr_dnah2;mm_Dnah6	dr_eps8b;mm_Eps8l2
151	dr_tshz2;mm_Tshz2	dr_micu3a;mm_Micu3	dr_calm1b;mm_Myl6
152	dr_slc44a5b;mm_Slc44a1	dr_rgl2;mm_Rgl1	dr_fth1a;mm_Ftl1
153	dr_slc44a5b;mm_Slc44a3	dr_met;mm_Kit	dr_camkk1a;mm_Mark3
154	dr_btg2;mm_Btg1	dr_atp8b5a;mm_Atp9a	dr_zgc:171927;mm_Rab18
155	dr_tpm4a;mm_Tpm3	dr_myo15aa;mm_Myo7a	dr_camta1a;mm_Camta1
156	dr_map3k1;mm_Nek1	dr_fam149a;mm_Fam149a	dr_dchs1b;mm_Pcdh7
157	dr_col2a1b;mm_Col9a1	dr_ptprn2;mm_Ptpn3	dr_ppp1cb;mm_Ppp3ca
158	dr_sipa1l3;mm_Sipa1l1	dr_ptprub;mm_Ptprm	dr_grb10a;mm_Raph1
159	dr_ptprfa;mm_Ptpn13	dr_ptprga;mm_Car7	dr_clta;mm_Clta
160	dr_atp1b1a;mm_Atp1b3	dr_sema6e;mm_Sema6d
161	dr_prom1a;mm_Prom2	dr_cyp2ad3;mm_Cyp2g1
162	dr_sox10;mm_Sox10	dr_crip2;mm_Crip3
163	dr_egfra;mm_Epha7	dr_pacrg;mm_Pacrg
164	dr_col2a1b;mm_Col27a1	dr_dnah2;mm_Dnah5
165	dr_ptp4a2b;mm_Ptp4a1	dr_sorbs1;mm_Sorbs1
166	dr_epas1a;mm_Hif1a	dr_kif19;mm_Kif28
167	dr_map3k1;mm_Pak2	dr_adgrv1;mm_Adgrv1
168	dr_wls;mm_Wls	dr_myo15aa;mm_Myo15b
169	dr_msi2b;mm_Msi1	dr_mgat4b;mm_Mgat4c
170	dr_metrn;mm_Metrn	dr_camk1da;mm_Brsk1
171	dr_arhgef12b;mm_Akap13	dr_met;mm_Plxna2
172	dr_ptprfa;mm_Robo1	dr_met;mm_Epha1
173	dr_ptprfa;mm_Nrcam	dr_shank3a;mm_Shank2
174	dr_cldn7b;mm_Cldn9	dr_myo10l3;mm_Myo7a
175	dr_epha2a;mm_Ephb1	dr_dnm2a;mm_Dnm3
176	dr_zgc:153115;mm_Klf6	dr_myo1ca;mm_Myo7a
177	dr_egfra;mm_Erbb4	dr_calm1b;mm_Cetn4
178	dr_epha2a;mm_Egfr	dr_epha4l;mm_Epha1
179	dr_fosl2;mm_Fos	dr_osbpl1a;mm_Osbp2
180	dr_msi2a;mm_Msi1	dr_ptprz1a;mm_Ptprm
181	dr_sema3fb;mm_Sema6a	dr_kif1aa;mm_Kif3a
182	dr_sned1;mm_Tecta	dr_myo10l3;mm_Myo15b
183	dr_junba;mm_Jund	dr_hsp70.1;mm_Hsph1
184	dr_sat1b;mm_Sat1	dr_sema6dl;mm_Sema3a
185	dr_papss2b;mm_Papss1	dr_mtmr11;mm_Mtmr11
186	dr_ca9;mm_Car2	dr_myo1ca;mm_Myo15b
187	dr_flna;mm_Actn4	dr_myo3b;mm_Myo1h
188	dr_cldnb;mm_Cldn10	dr_osbpl1a;mm_Osbpl3
189	dr_ryk;mm_Egfr	dr_prkd2;mm_Nuak1
190	dr_col9a3;mm_Col27a1	dr_prkcea;mm_Cdc42bpa
191	dr_ncam1a;mm_Robo1	dr_tnc;mm_Tnc
192	dr_atp1a1a.4;mm_Atp2b1	dr_syt14b;mm_Syt14
193	dr_cd81a;mm_Cd81	dr_osbpl2b;mm_Osbpl1a
194	dr_zgc:92313;mm_Plat	dr_si:dkey-103g5.4;mm_Gm32742
195	dr_agr2;mm_Agr3	dr_pitpnab;mm_Pitpna
196	dr_myo5b;mm_Myo1e	dr_ARHGEF25;mm_Mcf2l
197	dr_itpkcb;mm_Itpkb	dr_ptprga;mm_Ptprm
198	dr_chl1b;mm_Sdk1	dr_chd7;mm_Chd9
199	dr_nfixa;mm_Nfix	dr_triob;mm_Nuak1
200	dr_glulb;mm_Glul	dr_si:rp71-84d9.1;mm_Kif28
201	dr_myo9b;mm_Myo10	dr_cdkl1;mm_Cdk14
202	dr_ctnna1;mm_Ctnna1	dr_hsp70l;mm_Hsph1
203	dr_ptprfa;mm_Ptprf	dr_KIF2A;mm_Kif28
204	dr_fndc3ba;mm_Fndc3b	dr_kif19;mm_Kif1a
205	dr_efhd1;mm_Efhd1	dr_zgc:171927;mm_Rabl2
206	dr_ptp4a2b;mm_Ptp4a2	dr_uhrf1bp1l;mm_Uhrf1bp1l
207	dr_gpc4;mm_Gpc6	dr_cplx2;mm_Cplx2
208	dr_socs3a;mm_Socs3	dr_prkd2;mm_Prkx
209	dr_ca6;mm_Car2	dr_dnajc6;mm_Pten
210	dr_pkp1b;mm_Ctnnd1	dr_si:ch211-243g18.2;mm_Krt20
211	dr_mertka;mm_Ephb1	dr_dnah2;mm_Dnah9
212	dr_epha2a;mm_Fgfr1	dr_kif19;mm_Kif9
213	dr_map3k1;mm_Map4k3	dr_prkcea;mm_Akt2
214	dr_ddr1;mm_Tyro3	dr_zgc:171927;mm_Rab15
215	dr_col4a5;mm_Col9a1	dr_triob;mm_Prkx
216	dr_egfra;mm_Erbb3	dr_nbeal2;mm_Nbea
217	dr_mertka;mm_Egfr	dr_abca2;mm_Abca3
218	dr_btg1;mm_Btg2	dr_camkk1a;mm_Akt2
219	dr_phlda2;mm_Phlda1	dr_sema6dl;mm_Sema6d
220	dr_notch1a;mm_Notch1	dr_si:dkey-288a3.2;mm_Ppp1r37
221	dr_sall3b;mm_Sall2	dr_atp1b2b;mm_Atp1b1
222	dr_pleca;mm_Clmn	dr_prkg1a;mm_Cdc42bpa
223	dr_col4a5;mm_Col27a1	dr_mast2;mm_Akt2
224	dr_ryk;mm_Fgfr1	dr_calm3a;mm_Calm2
225	dr_srgap3;mm_Srgap2	dr_zgc:171927;mm_Rab3a
226	dr_sat1a.2;mm_Sat1	dr_akap9;mm_Akap9
227	dr_col9a2;mm_Col9a1	dr_cxxc4;mm_Cxxc4
228	dr_fgfr1b;mm_Ephb1	dr_atp8a2;mm_Atp9a
229	dr_sned1;mm_Notch1	dr_mef2cb;mm_Mef2a
230	dr_col8a2;mm_Col9a1	dr_lrp2a;mm_Vldlr
231	dr_gna12a;mm_Gnai2	dr_cmtm4;mm_Cmtm4
232	dr_pleca;mm_Syne2	dr_si:rp71-84d9.1;mm_Kif1a
233	dr_ptprfb;mm_Ptpra	dr_dnm2a;mm_Dnm1l
234	dr_gpd2;mm_Gpd2	dr_gfi1aa;mm_Gfi1
235	dr_nfixa;mm_Nfib	dr_KIF2A;mm_Kif1a
236	dr_sned1;mm_Jag1	dr_sema7a;mm_Sema3a
237	dr_papss2b;mm_Papss2	dr_tspan13b;mm_Tspan13
238	dr_col9a2;mm_Col27a1	dr_map4k3a;mm_Pak3
239	dr_fgfr1b;mm_Egfr	dr_rab2a;mm_Rab15
240	dr_neo1a;mm_Robo1	dr_prkg1a;mm_Akt2
241	dr_neo1a;mm_Nrcam	dr_SSBP4;mm_Ssbp2
242	dr_ddr1;mm_Epha7	dr_si:rp71-84d9.1;mm_Kif9
243	dr_smoc2;mm_Smoc1	dr_adipor1a;mm_Adipor1
244	dr_col8a2;mm_Col27a1	dr_KIF2A;mm_Kif9
245	dr_zgc:153115;mm_Klf5	dr_rdh12;mm_Rdh12
246	dr_sox10;mm_Sox21	dr_si:dkey-26i13.8;mm_Kif6
247	dr_fgfr1a;mm_Ephb1	dr_wdr95;mm_Wdr95
248	dr_serpine2;mm_Serpine2	dr_rab2a;mm_Rab3a
249	dr_dusp1;mm_Dusp1	dr_dnah5;mm_Dnah5
250	dr_rin2;mm_Rin2	dr_cd37;mm_Cd82
251	dr_fgfr1a;mm_Egfr	dr_syt11a;mm_Syt12
252	dr_fgfrl1a;mm_Fgfr1	dr_spock3;mm_Spock2
253	dr_map3k1;mm_Map3k1	dr_lrba;mm_Lrba
254	dr_bcar1;mm_Nedd9	dr_pax2a;mm_Pax2
255	dr_fgfrl1a;mm_Fgfrl1	dr_prkcab;mm_Akt2
256	dr_creb3l2;mm_Creb3l2	dr_prkcea;mm_Nuak1
257	dr_epha2b;mm_Epha7	dr_grb10a;mm_Raph1
258	dr_ror2;mm_Ephb1	dr_myo15aa;mm_Myo1h
259	dr_cnn3a;mm_Tagln2	dr_camkk1a;mm_Nuak1
260	dr_wnt7aa;mm_Wnt7b	dr_sox1a;mm_Sox12
261	dr_ror2;mm_Egfr	dr_cdkl1;mm_Mapk15
262	dr_mertka;mm_Fgfr1	dr_ERC1;mm_Erc2
263	dr_tjp3;mm_Tjp1	dr_calm1b;mm_Calml4
264	dr_sdc4;mm_Sdc4	dr_sema7a;mm_Sema6d
265	dr_CT990561.1;mm_Ephb1	dr_mast2;mm_Nuak1
266	dr_epas1b;mm_Hif1a	dr_pde5ab;mm_Pde5a
267	dr_itm2bb;mm_Itm2c	dr_si:ch211-243g18.2;mm_Nefl
268	dr_clstn1;mm_Clstn1	dr_map4k3a;mm_Taok3
269	dr_CT990561.1;mm_Egfr	dr_aplp1;mm_App
270	dr_fgfr1b;mm_Fgfr1	dr_ivns1abpa;mm_Klhl24
271	dr_igfbp1a;mm_Igfbp3	dr_nbeal2;mm_Nbeal1
272	dr_zgc:153115;mm_Klf4	dr_si:ch211-243g18.2;mm_Nefm
273	dr_fgfr1b;mm_Fgfrl1	dr_prkcea;mm_Prkx
274	dr_erbb2;mm_Ephb1	dr_pkp3b;mm_Ctnnd2
275	dr_srgap3;mm_Srgap3	dr_myo10l3;mm_Myo1h
276	dr_tspan17;mm_Cd63	dr_ncam1b;mm_Ncam1
277	dr_pkp2;mm_Ctnnd1	dr_sema3ga;mm_Sema3a
278	dr_raraa;mm_Nr4a1	dr_calm3a;mm_Calm1
279	dr_slc1a3a;mm_Slc1a4	dr_syt11a;mm_Syt11
280	dr_myo5b;mm_Myo9a	dr_camkk1a;mm_Prkx
281	dr_fgfr1a;mm_Fgfr1	dr_cox6a1;mm_Cox6a1
282	dr_itpr2;mm_Itpr1	dr_myo1ca;mm_Myo1h
283	dr_erbb2;mm_Egfr	dr_calm1b;mm_Myl12b
284	dr_lpp;mm_Lpp	dr_mast2;mm_Prkx
285	dr_clic4;mm_Clic1	dr_cpe;mm_Cpe
286	dr_gpm6bb;mm_Gpm6a	dr_camk1da;mm_Akt2
287	dr_ntm;mm_Lsamp	dr_atp6ap2;mm_Atp6ap2
288	dr_ece2b;mm_Ece1	dr_sema6e;mm_Sema6b
289	dr_fgfr1a;mm_Fgfrl1	dr_gstp1;mm_Gstm5
290	dr_tjp3;mm_Tjp2	dr_aplp1;mm_Aplp2
291	dr_myo9aa;mm_Myo1e	dr_prkg1a;mm_Nuak1
292	dr_mapkapk3;mm_Camk2d	dr_kif1aa;mm_Kif28
293	dr_crip3;mm_Crip2	dr_nbeal1;mm_Nbea
294	dr_gna12a;mm_Gnai3	dr_ktn1;mm_Ktn1
295	dr_sgk1;mm_Camk2d	dr_dnah2;mm_Dync1h1
296	dr_ror2;mm_Fgfr1	dr_rdh12;mm_Wwox
297	dr_wnt7aa;mm_Wnt7a	dr_cdkl1;mm_Nuak1
298	dr_notch3;mm_Ltbp3	dr_dnah5;mm_Dnah9
299	dr_cryabb;mm_Hspb1	dr_appa;mm_App
300	dr_add3a;mm_Add3	dr_dennd5b;mm_Dennd5a
301	dr_zgc:112437;mm_Cldn10	dr_ddx5;mm_Ddx1
302	dr_serpini1;mm_Serpine2	dr_cabp1b;mm_Cabp1
303	dr_id2b;mm_Id2	dr_met;mm_Braf
304	dr_msi2b;mm_Msi2	dr_prkg1a;mm_Prkx
305	dr_fat1a;mm_Celsr1	dr_wnk2;mm_Wnk2
306	dr_ddr1;mm_Mertk	dr_prkcea;mm_Prkcz
307	dr_mgll;mm_Mgll	dr_prkcab;mm_Nuak1
308	dr_CT990561.1;mm_Fgfr1	dr_clcn3;mm_Clcn4
309	dr_BRSK2;mm_Camk2d	dr_cacnb3b;mm_Cacnb2
310	dr_lgr4;mm_Chadl	dr_sema3ga;mm_Sema6d
311	dr_sox10;mm_Sox2	dr_mpp7a;mm_Dlg1
312	dr_cd63;mm_Tspan7	dr_nbeaa;mm_Lrba
313	dr_lrig1;mm_Robo1	dr_cabp1b;mm_Calm3
314	dr_myl9b;mm_Myl9	dr_jag2b;mm_Jag2
315	dr_lrp5;mm_Egf	dr_igf1ra;mm_Map3k20
316	dr_itgb4;mm_Itgb8	dr_dock3;mm_Dock3
317	dr_btg1;mm_Btg1	dr_mast2;mm_Prkcz
318	dr_msi2a;mm_Msi2	dr_slc4a8;mm_Slc4a8
319	dr_sema3fa;mm_Sema6a	dr_nptna;mm_Nptn
320	dr_iqgap1;mm_Iqgap1	dr_si:ch211-195b15.8;mm_Dusp8
321	dr_flna;mm_Clmn	dr_fthl27;mm_Ftl1
322	dr_ror1;mm_Ddr1	dr_clcn3;mm_Clcn3
323	dr_ryk;mm_Tyro3	dr_appa;mm_Aplp2
324	dr_slc12a7a;mm_Slc12a6	dr_KIF2A;mm_Kif2a
325	dr_adamtsl3;mm_Adamtsl1	dr_calm1b;mm_Cabp1
326	dr_ccnd2a;mm_Ccnd1	dr_prkcab;mm_Prkx
327	dr_sfrp1a;mm_Sfrp1	dr_plch1;mm_Plcd3
328	dr_erbb2;mm_Fgfr1	dr_epha7;mm_Map3k20
329	dr_dab2ipb;mm_Dab2ip	dr_dnajc5b;mm_Dnajc5
330	dr_arl5c;mm_Arl4c	dr_kif1aa;mm_Kif1a
331	dr_epha2a;mm_Epha7	dr_ndufa4l;mm_Ndufa4
332	dr_ddr1;mm_Ddr1	dr_osbpl1a;mm_Osbpl1a
333	dr_sntb1;mm_Snta1	dr_dnah2;mm_Dnah11
334	dr_ptprfa;mm_Ptpra	dr_ptprn2;mm_Ptprm
335	dr_mfsd2ab;mm_Mfsd2a	dr_ppp3ca;mm_Ppp3ca
336	dr_mfsd2aa;mm_Mfsd2a	dr_nbeaa;mm_Nbea
337	dr_arl5c;mm_Arf4	dr_calm1b;mm_Calm3
338	dr_cers2a;mm_Cers2	dr_itpr1b;mm_Ryr2
339	dr_efhd2;mm_Efhd1	dr_prkcea;mm_Lats1
340	dr_ezrb;mm_Ezr	dr_ppp1cb;mm_Ppp3ca
341	dr_id2a;mm_Id2	dr_camk1da;mm_Nuak1
342	dr_jam2b;mm_F11r	dr_tmie;mm_Tmie
343	dr_pleca;mm_Dsp	dr_pcbp3;mm_Pcbp1
344	dr_ntm;mm_Ntm	dr_prkg1a;mm_Prkcz
345	dr_nectin3b;mm_Nectin3	dr_pax2b;mm_Pax2
346	dr_fmnl3;mm_Diaph1	dr_calm1b;mm_Myl6
347	dr_NPAS3;mm_Hif1a	dr_kif1aa;mm_Kif9
348	dr_lmna;mm_Lmna	dr_sema6e;mm_Sema4c
349	dr_btg2;mm_Tob1	dr_lrba;mm_Nbeal1
350	dr_qkib;mm_Qk	dr_tanc2a;mm_Tnks2
351	dr_mcf2l2;mm_Plekhg1	dr_prkcea;mm_Rock1
352	dr_negr1;mm_Lsamp	dr_gstp1;mm_Gstm1
353	dr_ptprfb;mm_Sdk1	dr_myo6b;mm_Myo15b
354	dr_tspan17;mm_Tspan15	dr_sema6dl;mm_Sema6b
355	dr_gpm6bb;mm_Gpm6b	dr_npepps;mm_Lnpep
356	dr_epha2b;mm_Ddr1	dr_fcho2;mm_Sgip1
357	dr_lrp5;mm_Lrp6	dr_gpsm2l;mm_Ttc28
358	dr_egr2a;mm_Egr1	dr_camkk1a;mm_Rock1
359	dr_sik1;mm_Pim1	dr_cdkl1;mm_Prkcz
360	dr_ptprfb;mm_Ptprk	dr_dlg1;mm_Dlg1
361	dr_myo5b;mm_Myh14	dr_pde9a;mm_Pde10a
362	dr_lpp;mm_Limd1	dr_clasp1a;mm_Clasp1
363	dr_mertka;mm_Tyro3	dr_grxcr1a;mm_Grxcr1
364	dr_ddx43;mm_Eif4a1	dr_camk1da;mm_Prkx
365	dr_syne2b;mm_Sptbn1	dr_zgc:153867;mm_Calm3
366	dr_gna12a;mm_Gnaq	dr_spag1a;mm_Tomm34
367	dr_arhgef12b;mm_Arhgef2	dr_nbeal1;mm_Nbeal1
368	dr_cdh1;mm_Cdh11	dr_ccdc6b;mm_Ccdc6
369	dr_spry4;mm_Spry1	dr_prkcab;mm_Prkcz
370	dr_gadd45bb;mm_Gadd45b	dr_fcho2;mm_Fcho1
371	dr_fam102ab;mm_Fam102a	dr_ddx5;mm_Ddx46
372	dr_fgfr1b;mm_Tyro3	dr_zgc:153867;mm_Myl6
373	dr_bzw1b;mm_Bzw1	dr_prkcdb;mm_Nuak1
374	dr_sgk1;mm_Nek1	dr_jmjd1cb;mm_Jmjd1c
375	dr_ptprfb;mm_Ptpre	dr_prkg1a;mm_Lats1
376	dr_myo1ea;mm_Myo10	dr_chd7;mm_Chd4
377	dr_bmpr1ab;mm_Bmpr1a	dr_calm3a;mm_Cabp2
378	dr_qki2;mm_Qk	dr_man1a1;mm_Man1a2
379	dr_akap12b;mm_Akap12	dr_plch1;mm_Plch1
380	dr_map3k3;mm_Map3k1	dr_myo3b;mm_Stk25
381	dr_myo9aa;mm_Myo9a	dr_prkg1a;mm_Rock1
382	dr_nfia;mm_Nfix	dr_calm3a;mm_Cetn2
383	dr_fgfr1a;mm_Tyro3	dr_prkcdb;mm_Prkx
384	dr_crip3;mm_Crip1	dr_hsp70.1;mm_Hspa1a
385	dr_sh3rf1;mm_Sh3rf1	dr_cox5b2;mm_Cox5b
386	dr_zgc:92313;mm_Prss8	dr_thrab;mm_Thra
387	dr_sgk1;mm_Pak2	dr_zgc:171927;mm_Rab1a
388	dr_nfixa;mm_Nfia	dr_camk1da;mm_Prkcz
389	dr_sh3bp5la;mm_Sh3bp5	dr_zgc:171927;mm_Rab5b
390	dr_cldn7b;mm_Cldn10	dr_csnk1da;mm_Csnk1g2
391	dr_bmp7b;mm_Bmp6	dr_dnah5;mm_Dync1h1
392	dr_epb41l5;mm_Epb41l5	dr_hsp70.1;mm_Hspa1b
393	dr_negr1;mm_Ntm	dr_zgc:77784;mm_Ncam1
394	dr_dnase1;mm_Dnase1	dr_camk1da;mm_Ulk2
395	dr_nav2a;mm_Nav2	dr_ppp3ca;mm_Ppp3cb
396	dr_igf1rb;mm_Ephb1	dr_cdkl1;mm_Mak
397	dr_robo1;mm_Robo1	dr_zgc:171927;mm_Rab36
398	dr_robo1;mm_Nrcam	dr_rdh12;mm_Rdh14
399	dr_adgrg6;mm_Adgrl3	dr_met;mm_Map3k20
400	dr_mapkapk2a;mm_Camk2d	dr_nbeaa;mm_Nbeal1
401	dr_adamtsl3;mm_Thsd4	dr_dchs1b;mm_Cdh23
402	dr_junbb;mm_Jund	dr_sema6dl;mm_Sema4c
403	dr_fgfr1a;mm_Epha7	dr_ppp1cb;mm_Ppp3cb
404	dr_igf1rb;mm_Egfr	dr_hsp70l;mm_Hspa1a
405	dr_myo9b;mm_Myo1e	dr_LO017650.1;mm_Cdh18
406	dr_zgc:92313;mm_Prss50	dr_sema7a;mm_Sema6b
407	dr_id2a;mm_Id1	dr_SSBP4;mm_Ssbp3
408	dr_zgc:153115;mm_Klf9	dr_prkcea;mm_Stk25
409	dr_fat1a;mm_Celsr2	dr_jag2b;mm_Dll1
410	dr_sulf2a;mm_Sulf1	dr_agfg1a;mm_Agfg2
411	dr_myh9b;mm_Myo10	dr_ugcg;mm_Ugcg
412	dr_si:dkey-1m11.6;mm_Celsr2	dr_epha4l;mm_Map3k20
413	dr_crtc3;mm_Crtc3	dr_gabarapl2;mm_Map1lc3a
414	dr_hpn;mm_Plat	dr_gramd1bb;mm_Gramd1c
415	dr_sorbs2b;mm_Sorbs2	dr_nrxn3b;mm_Nrxn3
416	dr_farp2;mm_Epb41l5	dr_kif19;mm_Kif6
417	dr_ryk;mm_Mertk	dr_hsp90ab1;mm_Hsp90aa1
418	dr_ryr3;mm_Itpr1	dr_aplp2;mm_App
419	dr_col9a3;mm_Col9a3	dr_myo10l3;mm_Myo6
420	dr_gna12a;mm_Gna14	dr_spock1;mm_Spock2
421	dr_bmp7b;mm_Bmp7	dr_prkcea;mm_Akt3
422	dr_tagln2;mm_Tagln2	dr_pcdh15b;mm_Cdh23
423	dr_nfia;mm_Nfib	dr_hsp70l;mm_Hspa1b
424	dr_fgfr1a;mm_Erbb4	dr_ckbb;mm_Ckmt1
425	dr_epas1a;mm_Npas3	dr_syt11a;mm_Syt7
426	dr_CT990561.1;mm_Epha7	dr_myo1ca;mm_Myo6
427	dr_epha2a;mm_Ddr1	dr_hsp70.2;mm_Hspa1a
428	dr_tnikb;mm_Map4k3	dr_cdkl1;mm_Nlk
429	dr_myl9b;mm_Myl12a	dr_itpr1a;mm_Ryr2
430	dr_epb41l5;mm_Epb41l2	dr_calm3a;mm_Cetn4
431	dr_nedd4l;mm_Nedd4	dr_rab2a;mm_Rab1a
432	dr_srgap2;mm_Srgap2	dr_smad7;mm_Smad3
433	dr_cnn2;mm_Tagln2	dr_rab2a;mm_Rab5b
434	dr_slc1a5;mm_Slc1a4	dr_plekha6;mm_Plekha7
435	dr_ryk;mm_Ddr1	dr_acsl4b;mm_Cwc15
436	dr_zfhx4;mm_Zfhx3	dr_nrxn3b;mm_Nrxn2
437	dr_msna;mm_Ezr	dr_prkd2;mm_Stk36
438	dr_cd63;mm_Cd151	dr_hsp70.2;mm_Hspa1b
439	dr_sdc2;mm_Sdc2	dr_aplp2;mm_Aplp2
440	dr_inppl1b;mm_Ocrl	dr_slc17a8;mm_Slc17a8
441	dr_igf1rb;mm_Fgfr1	dr_dnah5;mm_Dnah11
442	dr_cd63;mm_Tspan5	dr_ABR;mm_Abr
443	dr_sgk1;mm_Map4k3	dr_ndufb9;mm_Ndufb9
444	dr_fosb;mm_Fosb	dr_stard15;mm_Stard10
445	dr_farp2;mm_Epb41l2	dr_cxxc4;mm_Cxxc5
446	dr_ptprfa;mm_Sdk1	dr_zgc:171927;mm_Rab11a
447	dr_dspb;mm_Dsp	dr_ndst2b;mm_Hs3st5
448	dr_elovl2;mm_Elovl7	dr_map4k3a;mm_Stk25
449	dr_epb41l5;mm_Epb41	dr_iqsec1b;mm_Cyth3
450	dr_usp54b;mm_Usp54	dr_prkg1a;mm_Akt3
451	dr_mertka;mm_Mertk	dr_si:rp71-84d9.1;mm_Kif6
452	dr_atp2b4;mm_Atp2b1	dr_KIF2A;mm_Kif6
453	dr_arhgef12b;mm_Arhgef1	dr_sema3ga;mm_Sema6b
454	dr_smoc1;mm_Smoc1	dr_zgc:92606;mm_Gabarapl2
455	dr_ucp2;mm_Ucp2	dr_myo6b;mm_Myo1h
456	dr_limch1b;mm_Limch1	dr_cpe;mm_Cpd
457	dr_ptprfa;mm_Ptprk	dr_zgc:171927;mm_Rab6a
458	dr_si:ch211-168d1.3;mm_Rin2	dr_pde4d;mm_Pde10a
459	dr_pkp1b;mm_Pkp4	dr_hsp70.1;mm_Hspa9
460	dr_f2rl1.2;mm_Lpar6	dr_esrra;mm_Rara
461	dr_erbin;mm_Erbin	dr_prkcab;mm_Stk25
462	dr_serpine2;mm_Serpinh1	dr_atp8b1;mm_Atp9a
463	dr_yap1;mm_Yap1	dr_fam126a;mm_Fam126b
464	dr_actb2;mm_Actb	dr_sema7a;mm_Sema4c
465	dr_sik1;mm_Pim3	dr_tnrc6c1;mm_Tnrc6b
466	dr_col9a2;mm_Col9a3	dr_si:dkey-280e21.3;mm_Shtn1
467	dr_ncam2;mm_Robo1	dr_prkcab;mm_Akt3
468	dr_sntb1;mm_Sntb2	dr_rab2a;mm_Rab11a
469	dr_erbb2;mm_Erbb4	dr_otofa;mm_Otof
470	dr_pleca;mm_Sptbn1	dr_hsp70.1;mm_Hspa4l
471	dr_fgfr1b;mm_Mertk	dr_celsr1a;mm_Cdh23
472	dr_farp2;mm_Epb41	dr_sema5a;mm_Sema6d
473	dr_tcf7l1b;mm_Tcf7l1
474	dr_lpp;mm_Trip6
475	dr_enah;mm_Enah
476	dr_gpc4;mm_Gpc5
477	dr_fgfr1a;mm_Erbb3
478	dr_BRSK2;mm_Pim1
479	dr_mertka;mm_Ddr1
480	dr_snrkb;mm_Camk2d
481	dr_epha3;mm_Ephb1
482	dr_gulp1a;mm_Gulp1
483	dr_ndel1b;mm_Nde1
484	dr_fgfr1a;mm_Mertk
485	dr_ptprfa;mm_Ptpre
486	dr_sema3ab;mm_Sema6a
487	dr_map3k1;mm_Hunk
488	dr_epha3;mm_Egfr
489	dr_fgfr1b;mm_Ddr1
490	dr_tob1a;mm_Btg2
491	dr_mapkapk3;mm_Rps6ka1
492	dr_srgap2;mm_Srgap3
493	dr_caska;mm_Camk2d
494	dr_cdh11;mm_Cdh11
495	dr_myo9b;mm_Myo9a
496	dr_sgk1;mm_Rps6ka1
497	dr_fgfr1a;mm_Ddr1
498	dr_actb2;mm_Actg1
499	dr_fat3a;mm_Celsr1
500	dr_mapkapk3;mm_Dapk1
501	dr_sik1;mm_Mark2
502	dr_caskin1;mm_Anks1
503	dr_ezrb;mm_Epb41l3
504	dr_itpr2;mm_Itpr2
505	dr_adgrg6;mm_Adgrg6
506	dr_sgk1;mm_Dapk1
507	dr_sorbs3;mm_Sorbs2
508	dr_BRSK2;mm_Rps6ka1
509	dr_erbb2;mm_Erbb3
510	dr_ror2;mm_Ddr1
511	dr_btg1;mm_Tob1
512	dr_BRSK2;mm_Dapk1
513	dr_pim2;mm_Pim1
514	dr_serpini1;mm_Serpinh1
515	dr_epha3;mm_Fgfr1
516	dr_CT990561.1;mm_Ddr1
517	dr_epas1b;mm_Npas3
518	dr_gadd45ba;mm_Gadd45b
519	dr_atp2a2a;mm_Atp2b1
520	dr_adgrg6;mm_Celsr1
521	dr_itgb4;mm_Itgb1
522	dr_pkp2;mm_Pkp4
523	dr_fosb;mm_Fos
524	dr_bcar3;mm_Bcar3
525	dr_si:dkey-1m11.5;mm_Celsr1
526	dr_igf1rb;mm_Tyro3
527	dr_pcdh7b;mm_Celsr1
528	dr_megf10;mm_Megf10
529	dr_ahr2;mm_Hif1a
530	dr_snrkb;mm_Nek1
531	dr_farp2;mm_Fgd4
532	dr_notch1b;mm_Notch1
533	dr_ppfibp1b;mm_Ppfibp1
534	dr_ltbp1;mm_Ltbp3
535	dr_sall3b;mm_Sall1
536	dr_myo9b;mm_Myh14
537	dr_qkia;mm_Qk
538	dr_snrkb;mm_Pak2
539	dr_aldh1a3;mm_Aldh2
540	dr_MYO9B;mm_Myo1e
541	dr_arhgef2;mm_Akap13
542	dr_caska;mm_Nek1
543	dr_specc1la;mm_Specc1
544	dr_si:dkey-1m11.5;mm_Cdh11
545	dr_nfia;mm_Nfia
546	dr_fosab;mm_Fosb
547	dr_BRSK2;mm_Pim3
548	dr_plch2a;mm_Plcd4
549	dr_myo1ea;mm_Myo1e
550	dr_caska;mm_Pak2
551	dr_tob1a;mm_Btg1
552	dr_kalrnb;mm_Plekhg1
553	dr_mapkapk2a;mm_Rps6ka1
554	dr_flna;mm_Flna
555	dr_fat3a;mm_Celsr2
556	dr_dennd2b;mm_Dennd1b
557	dr_sik1;mm_Hunk
558	dr_dlg2;mm_Tjp2
559	dr_tspan17;mm_Tspan7
560	dr_msna;mm_Epb41l3
561	dr_mapkapk3;mm_Mark2
562	dr_MARK4;mm_Pim1
563	dr_lama5;mm_Ntn4
564	dr_hpn;mm_Prss8
565	dr_lmo7a;mm_Limch1
566	dr_mapkapk2a;mm_Dapk1
567	dr_sfrp1a;mm_Sfrp2
568	dr_sgk1;mm_Mark2
569	dr_CU639469.1;mm_Tacc1
570	dr_myh9b;mm_Myo1e
571	dr_map3k3;mm_Hunk
572	dr_kalrna;mm_Plekhg1
573	dr_fryb;mm_Fry
574	dr_BRSK2;mm_Mark2
575	dr_ldb3a;mm_Pxn
