# Supplementary material for: Single-cell transcriptomic profiling of the zebrafish inner ear reveals molecularly distinct hair cell and supporting cell subtypes
Source: eLife. 2023 Jan 4;12:e82978. doi: 10.7554/eLife.82978 (PMC9851615; doi:10.7554/eLife.82978)
Supplement: Supplementary file 11. [file elife-82978-supp11.txt]

	dr_Crista SCs;mm_Crista Supporting Cells	dr_cabp1b+ Crista HCs;mm_Crista Type II Hair Cells	dr_cabp2b+ Crista HCs;mm_Crista Type I Hair Cells	dr_cabp2b+ Crista HCs;mm_Crista Type II Hair Cells
0	dr_otog;mm_Otog	dr_cib3;mm_Cib2	dr_cabp2b;mm_Cabp2	dr_cib2;mm_Cib2
1	dr_gas2a;mm_Gas2	dr_cabp1b;mm_Cabp2	dr_calm1a;mm_Cabp2	dr_ankrd24;mm_Ankrd24
2	dr_cd9b;mm_Cd9	dr_otofa;mm_Otof	dr_cabp2b;mm_Calm2	dr_calm1a;mm_Calml4
3	dr_chl1b;mm_Cntn1	dr_calm3a;mm_Calml4	dr_bdnf;mm_Bdnf	dr_myo6b;mm_Myo6
4	dr_zgc:112437;mm_Cldn4	dr_calm3a;mm_Cetn2	dr_calm1a;mm_Calm2	dr_limch1a;mm_Lmo7
5	dr_zgc:112437;mm_Cldn8	dr_cabp1b;mm_Calm1	dr_espn;mm_Espn	dr_calm1a;mm_Cetn2
6	dr_col11a1a;mm_Col11a1	dr_jag2b;mm_Dlk2	dr_fgf22;mm_Fgf7	dr_pou4f1;mm_Pou4f3
7	dr_cd9b;mm_Cd81	dr_rbm24a;mm_Rbm24	dr_calm3b;mm_Cabp2	dr_mlf1;mm_Mlf1
8	dr_coch;mm_Vit	dr_calm3a;mm_Cabp2	dr_calm1b;mm_Cabp2	dr_pvalb9;mm_Pvalb
9	dr_si:ch73-60h1.1;mm_Camk2d	dr_hpca;mm_Hpcal1	dr_gfi1aa;mm_Gfi1	dr_calm1b;mm_Calml4
10	dr_epcam;mm_Epcam	dr_pvalb8;mm_Pvalb	dr_myo3a;mm_Myo15	dr_calm3b;mm_Calml4
11	dr_si:ch73-60h1.1;mm_Dclk1	dr_calm1b;mm_Calml4	dr_cdh23;mm_Pcdh20	dr_cabp2b;mm_Cabp2
12	dr_col11a1a;mm_Col11a2	dr_zgc:56628;mm_Lmo4	dr_calm3b;mm_Calm2	dr_otofb;mm_Otof
13	dr_igsf11;mm_Cxadr	dr_calm1b;mm_Cetn2	dr_calm1b;mm_Calm2	dr_calm1b;mm_Cetn2
14	dr_btg2;mm_Btg2	dr_calm3a;mm_Calm1	dr_myo15aa;mm_Myo15	dr_calm3b;mm_Cetn2
15	dr_sparc;mm_Sparc	dr_cib3;mm_Cib3	dr_skor1a;mm_Skor1	dr_calm1a;mm_Cabp2
16	dr_raraa;mm_Nr4a1	dr_espnla;mm_Espn	dr_myo7aa;mm_Myo15	dr_cdh23;mm_Pcdh20
17	dr_cnn3a;mm_Cnn3	dr_cabp1b;mm_Calm3	dr_calm1a;mm_Calml4	dr_calm1b;mm_Cabp2
18	dr_col9a2;mm_Col9a1	dr_calm1b;mm_Cabp2	dr_cib2;mm_Cib3	dr_calm3b;mm_Cabp2
19	dr_oc90;mm_Oc90	dr_cabp1b;mm_Calm2	dr_limch1a;mm_Lmo7	dr_cabp2b;mm_Calm1
20	dr_itm2bb;mm_Itm2c	dr_calm1a;mm_Calml4	dr_pcdh7a;mm_Pcdh20	dr_espn;mm_Espn
21	dr_col5a1;mm_Col9a1	dr_calm1a;mm_Cetn2	dr_otofb;mm_Otof	dr_calm1a;mm_Calm1
22	dr_thbs1b;mm_Thbs1	dr_myo6b;mm_Myo6	dr_calm3b;mm_Calml4	dr_pcdh7a;mm_Pcdh20
23	dr_nfasca;mm_Cntn1	dr_otofb;mm_Otof	dr_calm1b;mm_Calml4	dr_calm3a;mm_Calml4
24	dr_itm2ba;mm_Itm2c	dr_hsp70.3;mm_Hspa2	dr_twf2b;mm_Twf2	dr_calm1b;mm_Calm1
25	dr_ptprfb;mm_Cntn1	dr_gpx1b;mm_Gpx2	dr_calm3a;mm_Cabp2	dr_calm3b;mm_Calm1
26	dr_col5a1;mm_Col11a1	dr_calm1b;mm_Calm1	dr_nptna;mm_Nptn	dr_cib2;mm_Cib3
27	dr_mapkapk3;mm_Camk2d	dr_calm1a;mm_Cabp2	dr_calm3a;mm_Calm2	dr_calm3a;mm_Cetn2
28	dr_si:ch73-60h1.1;mm_Sgk1	dr_hsp70.2;mm_Hspa2	dr_calm1a;mm_Cetn2	dr_calm3a;mm_Cabp2
29	dr_col9a2;mm_Col11a2	dr_hsp70l;mm_Hspa2	dr_CABZ01080568.1;mm_Dnajb13	dr_calm1a;mm_Calm3
30	dr_mapkapk3;mm_Dclk1	dr_hsp70.1;mm_Hspa2	dr_mlf1;mm_Mlf1	dr_cabp2b;mm_Calm2
31	dr_sgk1;mm_Camk2d	dr_calm3a;mm_Calm3	dr_si:dkey-280e21.3;mm_Shtn1	dr_calm1a;mm_Calm2
32	dr_col9a2;mm_Col9a2	dr_hsph1;mm_Hspa2	dr_myo6b;mm_Myo6	dr_calm3a;mm_Calm1
33	dr_cd63;mm_Cd9	dr_calm3a;mm_Calm2	dr_myo3b;mm_Myo15	dr_calm1b;mm_Calm3
34	dr_col5a1;mm_Col11a2	dr_tspan13b;mm_Tspan13	dr_calm3b;mm_Cetn2	dr_calm3b;mm_Calm3
35	dr_sgk1;mm_Dclk1	dr_calm1a;mm_Calm1	dr_calm1b;mm_Cetn2	dr_calm1b;mm_Calm2
36	dr_caska;mm_Camk2d	dr_calm1b;mm_Calm3	dr_calm3a;mm_Calml4	dr_calm3b;mm_Calm2
37	dr_caska;mm_Dclk1	dr_calm1b;mm_Calm2	dr_cabp2b;mm_Calm1	dr_calm3a;mm_Calm3
38	dr_cd81a;mm_Cd9	dr_calm1a;mm_Calm3	dr_calm1a;mm_Calm1	dr_calm3a;mm_Calm2
39	dr_cldnb;mm_Cldn4	dr_calm1a;mm_Calm2	dr_calm3a;mm_Cetn2
40	dr_sdc4;mm_Sdc4		dr_calm3b;mm_Calm1
41	dr_f3b;mm_F3		dr_calm1b;mm_Calm1
42	dr_aplp2;mm_App		dr_calm3a;mm_Calm1
43	dr_cdh1;mm_Cdh1
44	dr_hpn;mm_Plat
45	dr_mapkapk3;mm_Sgk1
46	dr_itm2bb;mm_Itm2b
47	dr_cd63;mm_Cd63
48	dr_chl1a;mm_Cntn1
49	dr_sgk1;mm_Sgk1
50	dr_itm2ba;mm_Itm2b
51	dr_cldnb;mm_Cldn8
52	dr_cdh11;mm_Cdh1
53	dr_actb1;mm_Actb
54	dr_agr2;mm_Agr3
55	dr_cd81a;mm_Cd81
56	dr_btg1;mm_Btg2
57	dr_eef1a1l1;mm_Eef1a1
58	dr_hpn;mm_Tmprss9
59	dr_col9a3;mm_Col11a2
60	dr_nfixa;mm_Nfia
61	dr_cd82a;mm_Cd63
62	dr_actb2;mm_Actb
63	dr_fndc3ba;mm_Fndc3a
64	dr_ptprfa;mm_Cntn1
65	dr_spint2;mm_Spint2
66	dr_atp1b1a;mm_Atp1b1
67	dr_rps3a;mm_Rps3a1
68	dr_rpl19;mm_Rpl19
69	dr_rpl35a;mm_Rpl35a
70	dr_rps27a;mm_Ubc
71	dr_rps11;mm_Rps11
